# Supplementary material for: Valence Variability Induced in SrMoO₃ Perovskite by Mn Doping: Evaluation of a New Family of Anodes for Solid-Oxide Fuel Cells
Source: Materials (Basel). 2025 Jan 24;18(3):542. doi: 10.3390/ma18030542 (PMC11818537; doi:10.3390/ma18030542)
Supplement: Supplementary file 1 [file materials-18-00542-s001.zip]

Archive with 1 entries (1 files):
- materials-3412661-supplementary.pdf
